# Supplementary material for: Designing P. aeruginosa synthetic phages with reduced genomes
Source: Sci Rep. 2021 Jan 25;11:2164. doi: 10.1038/s41598-021-81580-2 (PMC7835345; doi:10.1038/s41598-021-81580-2)
Supplement: Supplementary file 2 — Supplementary tables. [file 41598_2021_81580_MOESM2_ESM.xlsx]

## Sheet: Table S2
	Designing P. aeruginosa synthetic phages with reduced genomes
	Diana P. Pires1*, Rodrigo Monteiro1, Dalila Mil-Homens2, Arsénio Fialho2,3, Timothy K. Lu4, Joana Azeredo1*
ORF	Start (bp)	Stop (bp)	Length (bp)	Putative function	Accession number
001	1776	2060	285	hypothetical protein CDS	QHZ59710.1
002	2060	2287	228	hypothetical protein CDS	QHZ59715.1
003	2298	2837	540	hypothetical protein CDS	QHZ59692.1
004	2834	3004	171	hypothetical protein CDS	QHZ59722.1
005	3007	3126	120	hypothetical protein CDS	QHZ59723.1
006	3205	3573	369	hypothetical protein CDS	QHZ59699.1
007	3560	3787	228	hypothetical protein CDS	QHZ59716.1
008	3784	3969	186	hypothetical protein CDS	QHZ59720.1
009	3966	4139	174	hypothetical protein CDS	QHZ59721.1
010	4139	4420	282	hypothetical protein CDS	QHZ59711.1
011	4420	4680	261	hypothetical protein CDS	QHZ59712.1
012	4682	4969	288	hypothetical protein CDS	QHZ59709.1
013	5048	5464	417	hypothetical protein CDS	QHZ59698.1
014	5533	5892	360	hypothetical protein CDS	QHZ59701.1
015	5895	6704	810	DNA-binding protein CDS	QHZ59685.1
016	6784	7203	420	hypothetical protein CDS	QHZ59697.1
017	6974	7516	543	hypothetical protein CDS	QHZ59691.1
018	7526	7729	204	hypothetical protein CDS	HZ59718.1
019	7702	8526	825	DNA primase CDS	QHZ59684.1
020	8495	9763	1269	DNA helicase CDS	QHZ59676.1
021	9753	10370	618	putative nucleotidyl transferase CDS	QHZ59687.1
022	10370	11317	948	DNA ligase CDS	QHZ59681.1
023	11320	11649	330	hypothetical protein CDS	QHZ59704.1
024	11646	14069	2424	DNA polymerase I CDS	QHZ59673.1
025	14066	14377	312	hypothetical protein CDS	QHZ59706.1
026	14432	15481	1050	hypothetical protein CDS	HZ59677.1
027	15481	16422	942	5'-3' exonuclease CDS	QHZ59682.1
028	16412	16852	441	putative DNA endonuclease VII CDS	QHZ59696.1
029	16849	17895	1047	hypothetical protein CDS	QHZ59678.1
030	17905	18267	363	hypothetical protein CDS	QHZ59700.1
031	18260	18610	351	hypothetical protein CDS	QHZ59702.1
032	18619	21066	2448	putative DNA-dependent RNA polymerase CDS	QHZ59672.1
033	21240	21491	252	hypothetical protein CDS	QHZ59713.1
034	21491	21964	474	putative acetyltransferase CDS	QHZ59694.1
035	21909	22205	297	putative structural protein CDS	QHZ59708.1
036	22217	23749	1533	putative head-tail connector protein CDS	QHZ59675.1
037	23753	24721	969	scaffolding protein CDS	QHZ59680.1
038	24774	25781	1008	capsid protein CDS	QHZ59679.1
039	25878	26432	555	tail tubular protein A CDS	QHZ59689.1
040	26435	28915	2481	tail tubular protein B CDS	QHZ59671.1
041	28915	29460	546	putative internal virion protein CDS	QHZ59690.1
042	29460	32156	2697	internal virion protein CDS	QHZ59670.1
043	32160	36173	4014	internal virion protein CDS	QHZ59669.1
044	36175	36930	756	putative tail fiber protein CDS	QHZ59686.1
045	36930	37388	459	tail fiber protein CDS	QHZ59695.1
046	37381	38286	906	tail fiber protein CDS	QHZ59683.1
047	38290	38895	606	tail fiber protein CDS	QHZ59688.1
048	38895	39200	306	putative DNA maturase A CDS	QHZ59707.1
049	39210	41015	1806	terminase large subunit CDS	QHZ59674.1
050	41012	41212	201	putative holin CDS	QHZ59719.1
051	41209	41691	483	endolysin CDS	QHZ59693.1
052	41649	41978	330	Rz protein CDS	QHZ59705.1
053	42130	42480	351	puative minor structural protein CDS	QHZ59703.1
054	42499	42744	246	phage particle protein CDS	QHZ59714.1
055	42753	42968	216	hypothetical protein CDS	QHZ59717.1

## Sheet: Table S3 - DNA fragments
Designing P. aeruginosa synthetic phages with reduced genomes
Diana P. Pires1*, Rodrigo Monteiro1, Dalila Mil-Homens2, Arsénio Fialho2,3, Timothy K. Lu4, Joana Azeredo1*
Backbone	Template	Size (bp)	Primers used for amplification
YAC	pRS415	3041	P1/P2
Synthetic phage genome	DNA fragment	Size (bp)	Primers used for amplification
PE3Δgp1-gp5	F1	1800	P3/P4
	F2	8970	P5/P6
	F3	8180	P7/P8
	F4	8062	P9/P10
	F5	8289	P11/P12
	F6	7438	P13/P14
PE3Δgp6-gp12	F7	3229	P3/P15
	F8	7127	P16/P6
	F3	8180	P7/P8
	F4	8062	P9/P10
	F5	8289	P11/P12
	F6	7438	P13/P14
PE3Δgp1-gp12	F9	1800	P3/P17
	F10	7126	P18/P6
	F3	8180	P7/P8
	F4	8062	P9/P10
	F5	8289	P11/P12
	F6	7438	P13/P14

## Sheet: Table S4 - Primers
	Designing P. aeruginosa synthetic phages with reduced genomes
	Diana P. Pires1*, Rodrigo Monteiro1, Dalila Mil-Homens2, Arsénio Fialho2,3, Timothy K. Lu4, Joana Azeredo1*
Primer	Sequence (5' → 3')	Description
P1	CCTGTGGTCCTGTCGGGTGGTGCGGGAGTGGCTGGTGTCTCATGAGCGGATACATATTTGAATGT	To amplify the YAC pRS415 for capturing the synthetic phages
P2	GCCTACGGGGGAAGGGTGGGCTGATCAGAGTCGGGCCTTGTTCATGTGTGTTCAAAAACGTTATA
P3	CCCGACTCTGATCAGCCCAC	To amplify F1
P4	TCGCCCGCCAGGGCCATGACTTGAGCGGCAATCCTCACTAGGTCTGTC
P5	GAGACAGACCTAGTGAGGATTGCCGCTCAAGTCATGGCCCTGGCG	To amplify F2
P6	CAGCATCTTGATGCCGTCCAC
P7	CTGTTGAGTCATCAGACGTGGC	To amplify F3
P8	CGATGAATCCGCTCTGGTAGC
P9	GCCATCGCAGGTCTGCTGG	To amplify F4
P10	GTACTGGTGGCAGATCATCTCG
P11	GTCGCCGAAGACGTTACCAGC	To amplify F5
P12	CGGTGACGAGTATCTTATCGACC
P13	GCTGCTGGAATCCATCAAAGGG	To amplify F6
P14	CCAGCCACTCCCGCACCA
P15	GCTGGCGCACCAGCCTTCGCCTTGGGGTCTAGTTCTCGCGTGTGATG	To amplify F7 with primer P3
P16	ACTCATCACACGCGAGAACTAGACCCCAAGGCGAAGGCTGGTGC	To amplify F8 with primer P6
P17	GCTGGCGCACCAGCCTTCGCCTTGGCGGCAATCCTCACTAGGTCTGTC	To amplify F9 with primer P3
P18	AGACAGACCTAGTGAGGATTGCCGCCAAGGCGAAGGCTGGTGC	To amplify F10 with primer P6
P19	CGTCCACGGTTAAGCAAAGGCA	To confirm the knock-outs (Figure 3A)
P20	GCTTGCTCATGGTGATTCCTCC
	F1 - F10 correspond to DNA fragments (see Table S3)
	Bold regions correspond to the overhangs of the primers
